# Supplementary material for: ZFP64 Promotes Gallbladder Cancer Progression through Recruiting HDAC1 to Activate NOTCH1 Signaling Pathway
Source: Cancers (Basel). 2023 Sep 11;15(18):4508. doi: 10.3390/cancers15184508 (PMC10527061; doi:10.3390/cancers15184508)
Supplement: Supplementary file 1 [file cancers-15-04508-s001.zip]

Archive with 127 entries (113 files):
- cancers-2573702-supplementary/
- cancers-2573702-supplementary/Figure S1.tif
- cancers-2573702-supplementary/Figure S10-Figure 6A/
- cancers-2573702-supplementary/Figure S10-Figure 6A/GAPDH (GBC-SD).tif
- cancers-2573702-supplementary/Figure S10-Figure 6A/GAPDH (NOZ).tif
- cancers-2573702-supplementary/Figure S10-Figure 6A/NUMB (GBC-SD).tif
- cancers-2573702-supplementary/Figure S10-Figure 6A/NUMB (NOZ).tif
- cancers-2573702-supplementary/Figure S11-Figure 6B/
- cancers-2573702-supplementary/Figure S11-Figure 6B/GAPDH (GBC-SD).tif
- cancers-2573702-supplementary/Figure S11-Figure 6B/GAPDH (NOZ).tif
- cancers-2573702-supplementary/Figure S11-Figure 6B/NUMB (GBC-SD).tif
- cancers-2573702-supplementary/Figure S11-Figure 6B/NUMB (NOZ).tif
- cancers-2573702-supplementary/Figure S12-Figure 6C/
- cancers-2573702-supplementary/Figure S12-Figure 6C/GAPDH (GBC-SD).tif
- cancers-2573702-supplementary/Figure S12-Figure 6C/GAPDH (NOZ).tif
- cancers-2573702-supplementary/Figure S12-Figure 6C/HES1 (GBC-SD).tif
- cancers-2573702-supplementary/Figure S12-Figure 6C/HES1 (NOZ).tif
- cancers-2573702-supplementary/Figure S12-Figure 6C/HEY1 (GBC-SD).tif
- cancers-2573702-supplementary/Figure S12-Figure 6C/HEY1 (NOZ).tif
- cancers-2573702-supplementary/Figure S12-Figure 6C/NICD (GBC-SD).tif
- cancers-2573702-supplementary/Figure S12-Figure 6C/NICD (NOZ).tif
- cancers-2573702-supplementary/Figure S12-Figure 6C/Notch1 (GBC-SD).tif
- cancers-2573702-supplementary/Figure S12-Figure 6C/Notch1 (NOZ).tif
- cancers-2573702-supplementary/Figure S13-Figure S1C/
- cancers-2573702-supplementary/Figure S13-Figure S1C/GAPDH  (NOZ).tif
- cancers-2573702-supplementary/Figure S13-Figure S1C/GAPDH (GBC-SD).tif
- cancers-2573702-supplementary/Figure S13-Figure S1C/ZFP64  (GBC-SD) (2).tif
- cancers-2573702-supplementary/Figure S13-Figure S1C/ZFP64  (GBC-SD).tif
- cancers-2573702-supplementary/Figure S13-Figure S1C/ZFP64  (NOZ) (2).tif
- cancers-2573702-supplementary/Figure S13-Figure S1C/ZFP64  (NOZ).tif
- cancers-2573702-supplementary/Figure S14-Figure 5E/
- cancers-2573702-supplementary/Figure S14-Figure 5E/GAPDH (GBC-SD).tif
- cancers-2573702-supplementary/Figure S14-Figure 5E/GAPDH (NOZ).tif
- cancers-2573702-supplementary/Figure S14-Figure 5E/GAPDH-2 (GBC-SD).tif
- cancers-2573702-supplementary/Figure S14-Figure 5E/GAPDH-2 (NOZ).tif
- cancers-2573702-supplementary/Figure S14-Figure 5E/NUMB (GBC-SD).tif
- cancers-2573702-supplementary/Figure S14-Figure 5E/NUMB (NOZ).tif
- cancers-2573702-supplementary/Figure S14-Figure 5E/NUMB-2 (GBC-SD).tif
- cancers-2573702-supplementary/Figure S14-Figure 5E/NUMB-2 (NOZ).tif
- cancers-2573702-supplementary/Figure S2-Figure 1D/
- cancers-2573702-supplementary/Figure S2-Figure 1D/GAPDH(1).tif
- cancers-2573702-supplementary/Figure S2-Figure 1D/GAPDH(2).tif
- cancers-2573702-supplementary/Figure S2-Figure 1D/ZFP64(1).tif
- cancers-2573702-supplementary/Figure S2-Figure 1D/ZFP64(2).tif
- cancers-2573702-supplementary/Figure S3-Figure 2E/
- cancers-2573702-supplementary/Figure S3-Figure 2E/BAX (GBC-SD).tif
- cancers-2573702-supplementary/Figure S3-Figure 2E/BAX(NOZ).tif
- cancers-2573702-supplementary/Figure S3-Figure 2E/BCL-2(GBC-SD).tif
- cancers-2573702-supplementary/Figure S3-Figure 2E/BCL-2(NOZ).tif
- cancers-2573702-supplementary/Figure S3-Figure 2E/cyclinD1(GBC-SD).tif
- cancers-2573702-supplementary/Figure S3-Figure 2E/cyclinD1(NOZ).tif
- cancers-2573702-supplementary/Figure S3-Figure 2E/E-cadherin (GBC-SD).tif
- cancers-2573702-supplementary/Figure S3-Figure 2E/E-cadherin (NOZ).tif
- cancers-2573702-supplementary/Figure S3-Figure 2E/GAPDH (GBC-SD).tif
- cancers-2573702-supplementary/Figure S3-Figure 2E/GAPDH(NOZ).tif
- cancers-2573702-supplementary/Figure S3-Figure 2E/N-cadhein (NOZ).tif
- cancers-2573702-supplementary/Figure S3-Figure 2E/N-cadherin (GBC-SD).tif
- cancers-2573702-supplementary/Figure S3-Figure 2E/Vimentin (GBC-SD).tif
- cancers-2573702-supplementary/Figure S3-Figure 2E/Vimentin (NOZ).tif
- cancers-2573702-supplementary/Figure S4-Figure 3A/
- cancers-2573702-supplementary/Figure S4-Figure 3A/GAPDH (GBC-SD).tif
- cancers-2573702-supplementary/Figure S4-Figure 3A/GAPDH (NOZ).tif
- cancers-2573702-supplementary/Figure S4-Figure 3A/HES1 (GBC-SD).tif
- cancers-2573702-supplementary/Figure S4-Figure 3A/HES1 (NOZ).tif
- cancers-2573702-supplementary/Figure S4-Figure 3A/HEY1 (GBC-SD).tif
- cancers-2573702-supplementary/Figure S4-Figure 3A/HEY1 (NOZ).tif
- cancers-2573702-supplementary/Figure S4-Figure 3A/NICD (GBC-SD).tif
- cancers-2573702-supplementary/Figure S4-Figure 3A/NICD (NOZ).tif
- cancers-2573702-supplementary/Figure S4-Figure 3A/Notch1 (GBC-SD).tif
- cancers-2573702-supplementary/Figure S4-Figure 3A/Notch1 (NOZ ).tif
- cancers-2573702-supplementary/Figure S5-Figure 3B/
- cancers-2573702-supplementary/Figure S5-Figure 3B/GAPDH (GBC-SD).tif
- cancers-2573702-supplementary/Figure S5-Figure 3B/GAPDH (NOZ).tif
- cancers-2573702-supplementary/Figure S5-Figure 3B/HES1 (NOZ).tif
- cancers-2573702-supplementary/Figure S5-Figure 3B/HES1( GBC-SD).tif
- cancers-2573702-supplementary/Figure S5-Figure 3B/HEY  (NOZ).tif
- cancers-2573702-supplementary/Figure S5-Figure 3B/HEY1( GBC-SD).tif
- cancers-2573702-supplementary/Figure S5-Figure 3B/NICD (GBC-SD).tif
- cancers-2573702-supplementary/Figure S5-Figure 3B/NICD (NOZ).tif
- cancers-2573702-supplementary/Figure S5-Figure 3B/Notch1 (GBC-SD).tif
- cancers-2573702-supplementary/Figure S5-Figure 3B/Notch1 (NOZ).tif
- cancers-2573702-supplementary/Figure S6-Figure 4A/
- cancers-2573702-supplementary/Figure S6-Figure 4A/GAPDH (GBC-SD).tif
- cancers-2573702-supplementary/Figure S6-Figure 4A/GAPDH (NOZ).tif
- cancers-2573702-supplementary/Figure S6-Figure 4A/HES1 (GBC-SD).tif
- cancers-2573702-supplementary/Figure S6-Figure 4A/HES1 (NOZ).tif
- cancers-2573702-supplementary/Figure S6-Figure 4A/HEY1 (GBC-SD).tif
- cancers-2573702-supplementary/Figure S6-Figure 4A/HEY1 (NOZ).tif
- cancers-2573702-supplementary/Figure S6-Figure 4A/NICD (GBC-SD).tif
- cancers-2573702-supplementary/Figure S6-Figure 4A/NICD (NOZ).tif
- cancers-2573702-supplementary/Figure S6-Figure 4A/Notch1 (GBC-SD).tif
- cancers-2573702-supplementary/Figure S6-Figure 4A/Notch1 (NOZ).tif
- cancers-2573702-supplementary/Figure S7-Figure 4C/
- cancers-2573702-supplementary/Figure S7-Figure 4C/BAX (GBC-SD).tif
- cancers-2573702-supplementary/Figure S7-Figure 4C/BAX (NOZ).tif
- cancers-2573702-supplementary/Figure S7-Figure 4C/BCL-2 (GBC-SD).tif
- cancers-2573702-supplementary/Figure S7-Figure 4C/BCL-2 (NOZ).tif
- cancers-2573702-supplementary/Figure S7-Figure 4C/cyclinD1 (GBC-SD).tif
- cancers-2573702-supplementary/Figure S7-Figure 4C/cyclinD1 (NOZ).tif
- cancers-2573702-supplementary/Figure S7-Figure 4C/E-cadherin (GBC-SD).tif
- cancers-2573702-supplementary/Figure S7-Figure 4C/E-cadherin (NOZ).tif
- cancers-2573702-supplementary/Figure S7-Figure 4C/GAPDH (GBC-SD).tif
- cancers-2573702-supplementary/Figure S7-Figure 4C/GAPDH (NOZ).tif
- cancers-2573702-supplementary/Figure S7-Figure 4C/N-cadherin (GBC-SD).tif
- cancers-2573702-supplementary/Figure S7-Figure 4C/N-cadherin (NOZ).tif
- cancers-2573702-supplementary/Figure S7-Figure 4C/Vimentin (GBC-SD).tif
- cancers-2573702-supplementary/Figure S7-Figure 4C/Vimentin (NOZ).tif
- cancers-2573702-supplementary/Figure S8-Figure 5F/
- cancers-2573702-supplementary/Figure S8-Figure 5F/GAPDH (GBC-SD).tif
- cancers-2573702-supplementary/Figure S8-Figure 5F/GAPDH (NOZ).tif
- cancers-2573702-supplementary/Figure S8-Figure 5F/HDAC1 (GBC-SD) (2).tif
- cancers-2573702-supplementary/Figure S8-Figure 5F/HDAC1 (GBC-SD).tif
- cancers-2573702-supplementary/Figure S8-Figure 5F/HDAC1 (NOZ) (2).tif
- cancers-2573702-supplementary/Figure S8-Figure 5F/HDAC1 (NOZ).tif
- cancers-2573702-supplementary/Figure S8-Figure 5F/ZFP64 (GBC-SD).tif
- cancers-2573702-supplementary/Figure S8-Figure 5F/ZFP64 (NOZ) (2).tif
- cancers-2573702-supplementary/Figure S8-Figure 5F/ZFP64 (NOZ).tif
- cancers-2573702-supplementary/Figure S8-Figure 5F/ZFP64 (SD).tif
- cancers-2573702-supplementary/Figure S9-Figure 5G/
- cancers-2573702-supplementary/Figure S9-Figure 5G/HDAC1(GBC-SD).tif
- cancers-2573702-supplementary/Figure S9-Figure 5G/HDAC1(NOZ).tif
- cancers-2573702-supplementary/Figure S9-Figure 5G/ZFP64(GBC-SD).tif
- cancers-2573702-supplementary/Figure S9-Figure 5G/ZFP64(NOZ).tif
- cancers-2573702-supplementary/Table S1.pdf
- cancers-2573702-supplementary/Table S2.pdf
- cancers-2573702-supplementary/Table S3.pdf
- cancers-2573702-supplementary/Table S4.pdf
